# Supplementary material for: Pharmacognostic Characterization, Phytochemical Profiling, and In Vitro Biological Evaluation of Zygophyllum fabago L
Source: Int J Mol Sci. 2026 Jun 30;27(13):5907. doi: 10.3390/ijms27135907 (PMC13361426; doi:10.3390/ijms27135907)
Supplement: Supplementary file 1 [file ijms-27-05907-s001.zip]

Archive with 3 entries (3 files):
- Figures S1–S21. Mass spectra of tentatively identified compounds in the 70% ethanolic extract of Zygophyllum fabago L..pdf
- Supplementary Figures S22–S23. Representative Antimicrobial Disc Diffusion Assay Photographs of ZFL Fractions.pdf
- Table S1. Chemical classes and reported biological activities of compounds tentatively identified in the 70% ethanolic extract of Zygophyllum fabago L. by GC-MS analysis..pdf
